# Supplementary material for: Tackling Food Waste: An Exploratory Case Study on Consumer Behavior in Romania
Source: Foods. 2024 Oct 18;13(20):3313. doi: 10.3390/foods13203313 (PMC11507217; doi:10.3390/foods13203313)
Supplement: Supplementary file 1 [file foods-13-03313-s001.zip]

Archive with 2 entries (2 files):
- Supplementary File S1 - Factor Analysis - FW index.pdf
- Supplementary File S2 - Stepwise regression model.pdf
